# Supplementary material for: Sexual Hormones Determination in Biofluids by In-Vial Polycaprolactone Thin-Film Microextraction Coupled with HPLC-MS/MS
Source: Molecules. 2026 Jan 12;31(2):255. doi: 10.3390/molecules31020255 (PMC12843708; doi:10.3390/molecules31020255)
Supplement: Supplementary file 1 [file molecules-31-00255-s001.zip]

Archive with 1 entries (1 files):
- molecules-4075853-supplementary.pdf
